# Supplementary material for: Transfection of Vitamin D3-Induced Tolerogenic Dendritic Cells for the Silencing of Potential Tolerogenic Genes. Identification of CSF1R-CSF1 Signaling as a Glycolytic Regulator
Source: Int J Mol Sci. 2021 Jul 8;22(14):7363. doi: 10.3390/ijms22147363 (PMC8305050; doi:10.3390/ijms22147363)
Supplement: Supplementary file 1 [file ijms-22-07363-s001.zip]

Archive with 1 entries (1 files):
- ijms-1255776-supplementary.pdf
